# Supplementary material for: Genetic Diversity and Association Analysis of Traits Related to Water-Use Efficiency and Nitrogen-Use Efficiency of Populus deltoides Based on SSR Markers
Source: Int J Mol Sci. 2024 Oct 26;25(21):11515. doi: 10.3390/ijms252111515 (PMC11547121; doi:10.3390/ijms252111515)
Supplement: Supplementary file 1 [file ijms-25-11515-s001.zip]

Archive with 1 entries (1 files):
- ijms-3215153-supplementary.pdf
